# Supplementary material for: Lipoprotein(a) and Its Autoantibodies in Association with Calcific Aortic Valve Stenosis
Source: Diseases. 2023 Mar 3;11(1):43. doi: 10.3390/diseases11010043 (PMC10047835; doi:10.3390/diseases11010043)
Supplement: Supplementary file 1 [file diseases-11-00043-s001.zip]

Archive with 1 entries (1 files):
- diseases-2238790-supplementary.pdf
